# Supplementary material for: NGS-Based Molecular Karyotyping of Multiple Myeloma: Results from the GEM12 Clinical Trial
Source: Cancers (Basel). 2022 Oct 21;14(20):5169. doi: 10.3390/cancers14205169 (PMC9601262; doi:10.3390/cancers14205169)
Supplement: Supplementary file 1 [file cancers-14-05169-s001.zip]

Archive with 4 entries (3 files):
- cancers-1947661-supplementary/
- cancers-1947661-supplementary/Supplementary Figure S1.jpg
- cancers-1947661-supplementary/Supplementary Figure S2.tif
- cancers-1947661-supplementary/Supplementary Tables.xlsx
